# Supplementary material for: Probing the biophysical constraints of SARS-CoV-2 spike N-terminal domain using deep mutational scanning
Source: Sci Adv. 2022 Nov 23;8(47):eadd7221. doi: 10.1126/sciadv.add7221 (PMC9683733; doi:10.1126/sciadv.add7221)
Supplement: Supplementary file 2 — Tables S1 to S7 [file sciadv.add7221_tables_s1_to_s7.zip]

Archive with 7 entries (7 files):
- sciadv.add7221_table_s1.xlsx
- sciadv.add7221_table_s2.xlsx
- sciadv.add7221_table_s3.xlsx
- sciadv.add7221_table_s4.xlsx
- sciadv.add7221_table_s5.xlsx
- sciadv.add7221_table_s6.xlsx
- sciadv.add7221_table_s7.xlsx
