# Supplementary material for: Probing the biophysical constraints of SARS-CoV-2 spike N-terminal domain using deep mutational scanning
Source: Sci Adv. 2022 Nov 23;8(47):eadd7221. doi: 10.1126/sciadv.add7221 (PMC9683733; doi:10.1126/sciadv.add7221)
Supplement: Supplementary file 2 — Tables S1 to S7 [file sciadv.add7221_tables_s1_to_s7.zip › sciadv.add7221_table_s7.xlsx]

## Sheet: Sheet1
Variant	NTD missense mutations	NTD indels
Alpha (B.1.1.7)	N/A	Del 69-70 Del 144
Beta (B.1.351)	L18F D80A D215G	Del 241-243
Delta (B.1.617.2)	T19R G142D R158G	Del 156 Del 157
Gamma (B.1.1.28.1)	L18F T20N P26S D138Y R190S	N/A
Omicron (BA.1)	A67V T95I	Del 69-70 GVYY142-145D NL211-212I Ins 214EPE
Omicron (BA.2)	T19I G142D V213G	LPPA24-27S
Omicron (BA.2.12.1)	T19I G142D V213G	LPPA24-27S
Omicron (BA.2.75)	T19I G142D K147E W152R F157L I210V V213G G257S	LPPA24-27S
Omicron (BA.4)	T19I G142D V213G	LPPA24-27S Del 69-70
Omicron (BA.5)	T19I G142D V213G	LPPA24-27S Del 69-70
Epsilon (B.1.427/B.1.429)	W152C	N/A
Zeta (B.1.1.28.2)	N/A	N/A
Eta (B.1.525)	Q52R A67V	Del 69-70 Del 144
Theta (B.1.1.28.3)	N/A	N/A
Iota (B.1.526)	T95I D253G	N/A
Kappa (B.1.617.1)	T95I G142D E154K	N/A
Lambda (B.1.1.1.C37)	G75V T76I	Del 246-252
